# Supplementary material for: Genome-Wide Characterization of the WOX Gene Family and Identification of Key PmWOX4 Gene Associated with Adventitious Root Formation in Pinus massoniana
Source: Plants (Basel). 2026 Jun 15;15(12):1845. doi: 10.3390/plants15121845 (PMC13306962; doi:10.3390/plants15121845)
Supplement: Supplementary file 1 [file plants-15-01845-s001.zip › Supplementary Table.xls]

## Sheet: Table S1
Table S1. List of the 21 PmWOX genes identified in this study
Gene	Gene ID	Protein length	Mw(KDa)	pI	Location	Instability index	Aliphatic index	GRAVY	Localization
PmWOX1	gmmutg4278G000190.1	423	48.37	7.81	Chr9	58.76	60.26	-0.873	Nucleus
PmWOX2	gmmutg1680G000030.1	172	20.03	9.22	Chr10	66	72.62	-0.809	Nucleus
PmWOX3	gmmutg9283G000010.1	193	20.79	5.42	Chr8	53.57	71.92	-0.589	Nucleus
PmWOX4	gmmutg6735G000120.1	482	53.15	7.11	Chr7	57.57	63.01	-0.654	Nucleus
PmWOX5	gmmutg16230G000170.1	147	17.07	8.3	Chr10	69.96	64.42	-0.821	Nucleus
PmWOX6	gmmutg4444G000020.1	105	12.43	10.01	Chr2	69.85	52.95	-1.16	Nucleus
PmWOX7	gmmutg10915G000030.1	169	19.04	5.61	Chr11	65.97	62.37	-0.722	Nucleus
PmWOX8	gmmutg4350G000020.1	211	23.68	9.72	Chr7	65.02	46.73	-1.086	Nucleus
PmWOX9	gmmutg24964G000010.1	260	29.46	8.61	Chr7	56.53	68.62	-0.631	Nucleus
PmWOX10	MSTRG.40539.1.p1	357	39.92	6.01	Chr9	43.59	60.03	-0.814	Nucleus
PmWOX11	gmmutg10814G000050.1	246	27.55	9.24	Chr7	40.4	68.5	-0.571	Nucleus
PmWOX12	gmmutg50G000010.1	245	27.1	7.74	Chr7	42.47	72.37	-0.444	Nucleus
PmWOX13	gmmutg7271G000030.1	332	37.24	5.67	Chr1	55.58	64.61	-0.639	Nucleus
PmWOX14	gmmutg53710G000010.1	354	40.03	6.21	Chr4	47.92	65.82	-0.857	Nucleus
PmWOX15	gmmutg10814G000020.1	221	24.6	8.65	Chr7	51.06	61.22	-0.552	Nucleus
PmWOX16	gmmutg10814G000030.1	245	27.16	6.66	Chr7	48.91	65.55	-0.495	Nucleus
PmWOX17	gmmutg18438G000010.1	256	29.85	9.53	Chr5	53.67	59.77	-0.974	Nucleus
PmWOX18	gmmutg20501G000010.1	276	30.72	7.64	Chr7	55.27	69.17	-0.348	Nucleus
PmWOX19	gmmutg20501G000020.1	245	27.15	8.65	Chr7	41.86	63.59	-0.507	Nucleus
PmWOX20	gmmutg24180G000010.1	246	27.24	7.72	Chr1	49.81	60.16	-0.565	Nucleus
PmWOX21	gmmutg48897G000040.1	223	24.964	9.37	Chr7	43.75	63.36	-0.579	Nucleus

## Sheet: Table S2
Table S2. Primers used in this study
Gene name	Forward primer (5'--3')	Reverse primer (5'--3')	Note
PmTUA	CAAACTTGGTCCCGTATCCTC	CACAGAAAGCTGCTCATGGTAA	for qRT-PCR
PmWOX4	GTTATTGAGACAGAGTAGTGTTGCT	TGTATTGCTATTTTCCATAGGTTTA	for qRT-PCR
PmWOX5	ATCCAGCAAATCACAGCCCATC	AAGCCTCCAGCCATTGTTGATG	for qRT-PCR
PmWOX6	CAGAAGCGGCGTCGTTACAC	ACATTGGGAGGAAGAGGGAGAATC	for qRT-PCR
PmWOX8	AGAACCGAAAGTCCAGATCCAAAC	AGGCGGCACAGCAGAAGAG	for qRT-PCR
PmWOX9	GAGCGTCGGTTAGACAGTATGC	GTTCAGGCTTCGGATTCCATCTC	for qRT-PCR
PmWOX11	TCGGGCAAGTTGGTGATGTAAATG	GCACTGATGTTGACGTTGATGTTG	for qRT-PCR
PmWOX12	GGCAGGGACAACAGGAAACAG	CACCAACTCGCCAGAGGAATG	for qRT-PCR
PmWOX13	ACCAGGGATCAACCAGAAGAAATG	GACGGGATGTGGCAGAAGAAC	for qRT-PCR
PmWOX20	GCAGGAGGACTCCATGACTAACG	CTAGCACCGACTCGCCAGAC	for qRT-PCR
PmWOX4	ATGGAAGCCAAAATGGCAAACCTG	TGTCATGGAATTCAAGAAGGAATAA	for RT-PCR
PmWOX4	acgggggactcttgaccatggATGGAAGCCAAAATGGCAAA	aagttcttctcctttactagtTGTCATGGAATTCAAGAAGGAATAA	for pCAMBIA1302 vector
PmWOX4	atggccatggaggccgaattcATGGAAGCCAAAATGGCAAA	ccgctgcaggtcgacggatccTGTCATGGAATTCAAGAAGGAATAA	for pGBKT7 vector

## Sheet: Table S3
Table S3. Reference WOX genes from A. thaliana and P. tabuliformis in this study
	Gene name	Locus ID (TAIR)	Protein Sequence
A. thaliana	AtWUS	AT2G17950	MEPPQHQHHHHQADQESGNNNNNKSGSGGYTCRQTSTRWTPTTEQIKILKELYYNNAIRSPTADQIQKITARLRQFGKIEGKNVFYWFQNHKARERQKKRFNGTNMTTPSSSPNSVMMAANDHYHPLLHHHHGVPMQRPANSVNVKLNQDHHLYHHNKPYPSFNNGNLNHASSGTECGVVNASNGYMSSHVYGSMEQDCSMNYNNVGGGWANMDHHYSSAPYNFFDRAKPLFGLEGHQEEEECGGDAYLEHRRTLPLFPMHGEDHINGGSGAIWKYGQSEVRPCASLELRLN
	AtWOX1	AT3G18010	MWTMGYNEGGADSFNGGRKLRPLIPRLTSCPTAAVNTNSDHRFNMAVVTMTAEQNKRELMMLNSEPQHPPVMVSSRWNPTPDQLRVLEELYRQGTRTPSADHIQQITAQLRRYGKIEGKNVFYWFQNHKARERQKRRRQMETGHEETVLSTTSLVSNHGFDKKDPPGYKVEQAKNWICSVGCDTQPEKPSRDYHLEEPANIRVEHNARCGGDERRSFLGINTTWQMMQLPPSFYSSSHHHHQRNLILSPTVSSNMSNSNNAVSASKDTVTVSPVFLRTREATNTETCHRNGDDNKDQEQHEDCSNGELDHQEQTLELFPLRKEGFCSDGEKDKNISGIHCFYEFLPLKN
	AtWOX2	AT5G59340	MENEVNAGTASSSRWNPTKDQITLLENLYKEGIRTPSADQIQQITGRLRAYGHIEGKNVFYWFQNHKARQRQKQKQERMAYFNRLLHKTSRFFYPPPCSNVGCVSPYYLQQASDHHMNQHGSVYTNDLLHRNNVMIPSGGYEKRTVTQHQKQLSDIRTTAATRMPISPSSLRFDRFALRDHCYAGEDINVNSSGRKTLPLFPLQPLNASNADGMGSSSFALGSDSPVDCSSDGAGREQPFIDFFSGGSTSTRFDSNGNGL
	AtWOX3	AT2G28610	MSPVASTRWCPTPEQLMILEEMYRSGIRTPNAVQIQQITAHLAFYGRIEGKNVFYWFQNHKARDRQKLRKKLAKQLHQQQHQLQLQLQQIKPKPISSMISQPVNKNIIDHHNPYHHHHHNHHHNHHRPYDHMSFDCCSHPSPMCLPHQGTGVGEAPSKVMNEYYCTKSGAEEILMQKSITGPNSSYGRDWMMMMDMGPRPSYPSSSSSPISCCNMMMSSPKIPLKTLELFPISSINSKQDSTKL
	AtWOX4	AT1G46480	MKVHEFSNGFSSSWDQHDSTSSLSLSCKRLRPLAPKLSGSPPSPPSSSSGVTSATFDLKNFIRPDQTGPTKFEHKRDPPHQLETHPGGTRWNPTQEQIGILEMLYKGGMRTPNAQQIEHITLQLGKYGKIEGKNVFYWFQNHKARERQKQKRNNLISLSCQSSFTTTGVFNPSVTMKTRTSSSLDIMREPMVEKEELVEENEYKRTCRSWGFENLEIENRRNKNSSTMATTFNKIIDNVTLELFPLHPEGR
	AtWOX5	AT3G11260	MSFSVKGRSLRGNNNGGTGTKCGRWNPTVEQLKILTDLFRAGLRTPTTDQIQKISTELSFYGKIESKNVFYWFQNHKARERQKRRKISIDFDHHHHQPSTRDVFEISEEDCQEEEKVIETLQLFPVNSFEDSNSKVDKMRARGNNQYREYIRETTTTSFSPYSSCGAEMEHPPPLDLRLSFL
	AtWOX6	AT2G01500	MGYISNNNLINYLPLSTTQPPLLLTHCDINGNDHHQLITASSGEHDIDERKNNIPAAATLRWNPTPEQITTLEELYRSGTRTPTTEQIQQIASKLRKYGRIGKNVFYWFQNHKARERLKRRRREGGAIIKPHKDVKDSSSGGHRVDQTKLCPSFPHTNRPQPQHELDPASYNKDNNANNEDHGTTEESDQRASEVGKYATWRNLVTWSITQQPEEINIDENVNGEEEETRDNRTLNLFPVREYQEKTGRLIEKTKACNYCYYYEFMPLKN
	AtWOX7	AT5G08310	MSSRGFNIKARGLCNNNNGGGGTGAKCGRWNPTVEQVKLLTDLFKAGLRTPSTDQIQKISMELSFYGKIESKNVFYWFQNHKARERQKCRKISTVKFDHRQDTDLSKPRRDNVRRHQLPAKG
	AtWOX8	AT5G45980	MASSNRHWPSMFKSKPHPHQWQHDINSPLLPSASHRSSPFSSGCEVERSPEPKPRWNPKPEQIRILEAIFNSGMVNPPREEIRRIRAQLQEYGQVGDANVFYWFQNRKSRSKHKLRLLHNHSKHSLPQTQPQPQPQPSASSSSSSSSSSSKSTKPRKSKNKNNTNLSLGGSQMMGMFPPEPAFLFPVSTVGGFEGITVSSQLGFLSGDMIEQQKPAPTCTGLLLSEIMNGSVSYGTHHQQHLSEKEVEEMRMKMLQQPQTQICYATTNHQIASYNNNNNNNNIMLHIPPTTSTATTITTSHSLATVPSTSDQLQVQADRIRVFINEMELEVSSGPFNVRDAFGEEVVLINSAGQPIVTDEYGVALHPLQHGASYYLI
	AtWOX9	AT2G33880	MASSNRHWPSMFKSKPHPHQWQHDINSPLLPSASHRSSPFSSGCEVERSPEPKPRWNPKPEQIRILEAIFNSGMVNPPREEIRRIRAQLQEYGQVGDANVFYWFQNRKSRSKHKLRLLHNHSKHSLPQTQPQPQPQPSASSSSSSSSSSSKSTKPRKSKNKNNTNLSLGGSQMMGMFPPEPAFLFPVSTVGGFEGITVSSQLGFLSGDMIEQQKPAPTCTGLLLSEIMNGSVSYGTHHQQHLSEKEVEEMRMKMLQQPQTQICYATTNHQIASYNNNNNNNNIMLHIPPTTSTATTITTSHSLATVPSTSDQLQVQADRIRVFINEMELEVSSGPFNVRDAFGEEVVLINSAGQPIVTDEYGVALHPLQHGASYYLI
	AtWOX10	AT1G20700	MEQESLNGRYGSRVMTDEQMETLRKQIAIYAVLCDQLVFLHNSLSSVPLLSSGMNPMRGEYFDPMVASSSAHGMSTRPRWTPTTTQLQILENIYKEGSGTPNPRRIKEITMELSEHGQIMEKNVYHWFQNRRARSKRKQPPTTTITSSQADDAAVTTTEERGRCGDDSGGFESYEHILFPSPDLGIEHLLNRDKFID
	AtWOX11	AT3G03660	MDQEQTPHSPTRHSRSPPSSASGSTSAEPVRSRWSPKPEQILILESIFHSGMVNPPKEETVRIRKMLEKFGAVGDANVFYWFQNRRSRSRRRQRQLQAAAAAAAATTNTCDQTMMVSNSLPHHSGSDLGFGGCSTSSNYLFASSSSSYGGGCDNQSNSGMENLLTMSGQMSYHEATHHHYQNHSSNVTSILCPSDQNSNFHYQQGAITVFINGVPTEVTRGGIDMKATFGEDLVLVHSSGVPLPTDEFGFLMHSLQHGEAYFLVPRQT
	AtWOX12	AT5G17810	MNQEGASHSPSSTSTEPVRARWSPKPEQILILESIFNSGTVNPPKDETVRIRKMLEKFGAVGDANVFYWFQNRRSRSRRRHRQLLAATTAAATSIGAEDHQHMTAMSMHQYPCSNNEIDLGFGSCSNLSANYFLNGSSSSQIPSFFLGLSSSSGGCENNNGMENLFKMYGHESDHNHQQQHHSSNAASVLNPSDQNSNSQYEQEGFMTVFINGVPMEVTKGAIDMKTMFGDDSVLLHSSGLPLPTDEFGFLMHSLQHGQTYFLVPRQT
	AtWOX13	AT4G35550	MMEWDNQLQPNNHHSSNLQGIDVNGGSGAGGGMYVKVMTDEQYETLRKQIAIYGTICERLVEMHKTLTAQQDLAGGRMGGLYADPMMSSLGHKMTARQRWTPTPVQLQILERIFDQGTGTPSKQKIKDITEELSQHGQIAEQNVYNWFQNRRARSKRKQHGGGSSGNNNGESEVETEVEALNEKRVVRPESLLGLPDGNSNNNGLGTTTATTTAPRPEDLCFQSPEISSDLHLLDVLSNPRDEHLVGKMGLAESYNLYDHVEDYGMSG
	AtWOX14	AT1G21430	MVKKKKEKEKSKEIEEMDREIQNGAYSGRVMTEEQMEILRKQIAVYAVICDQLVLLHNSLSSYHPLSSGVRPMVGGYFDPMGASSSSHRISTRHRWTPTSTQLQILESIYDEGSGTPNRRRIREIATELSEHGQITETNVYNWFQNRRARSKRKQPQTTTANGQADDVAVTTEERRSCGDSGGLESYEHILFPSPDLGIEHLLSIGKFMET
P. tabuliformis	PtWOX1	Pt2G51570	MHQRLKVVAAAPTVNNPSMATNLPGQDIPDGWKPTLEQKTVLESIHKSGIHSPSLTEIESITKQLQMHGEVEEKNVSYWFHNSNAAAGEKEIPNPNAAAGEKEIPNPNAAAAGEKEIPNSNAAAGGEKEIPRKKKTSQLLPSQPKPEPASGESVLWAPYLLTNAAPISATRTQSTDDEVKMKPSLFFDHSCSFCENVERIPTLELFPLRPDRGGRDY*
	PtWOX2	Pt0G26920	MATNLPGQDITDGWKPTLEQKTVLESIHKSGIHSPTLTEIESITKQLQMHGEVEENNVSYWFHNSNAAGGEKEIPNPNAAAGEKEIPNPNDAAAAGEKEIPNSNAAAGGEKEIPRKKKTSQLLPSQPKPEPASGESVLWAPYLLTNAAPISATRTQCTDDEVKMKPSLFFDHSCSLCENVERIPTLELFPLRPDRGGRDY*
	PtWOX3	PtJG03550	MTMEMNSPNIIADMQGIGLRGVGSQHPLSFAMQEQVMTEEQLETLRRQISVYATICQQLVHMHRAVVLQMDPMRGMPLGQAIAFDSLMGMAGQRVTARQRWTPSQVQLQILEKIFDQDKGTPSKQKIKEITAELSQHGHISETNVYNWFQNRRARTKRKQQIVTSNSGESEMDNSLDSSKGKQVKMDETIVQESQLLRQSSVAFQGHENVPKQQKDDTQQCRSAVSFSSQASSNALIDFAKNASFEQGFPETRNGQLMDFDKPMENSNTISTGEGYIMIGNQAWLQSDPIKRFP
	PtWOX4	PtXG04930	MEPEDAGADKNTGMDNLPHIRLPYQVMTTSQLETLRRQICVYSTICSQLVEMHKAMSQQASTSRERMLYDLPVSGQGFRPSARQRWAPSQTQLHILERLYDHGNCTPNKKKIKEITSELSQHGPISETNVYNWFQNRKARAKRKQQRLPQKEGESEVDTDGESSREKKPKIDDEFNKEDAGYSEKNVDAFEKRHGIFLMGSAQTEAIPQIHERSHGMNNIGVRHADTDAQGFEKNYGVINQKTHANDQQQFNGTRENVSSSLLHFQTEADLNIDTSLERTGNAAIVSTENDQRGSRVMTVLLDGKQFEVPVGVVDVRRTFGDTAVLLDSHGHVVPTNDSGMTFHPLHGSESYTLLR*
	PtWOX5	PtXG04970	MLYDLPVSGQGFRPSARQRWAPSQTQLHILERLYDHGNCTPNKKKIKEITSELSQHGPISETNVYNWFQNRKARAKRKQQRLPQKEGESEVDTDGESSREKKPKIDDEFNKEDAGYSEKNVDAFEKRHGIFLMGSAQTEAIPQIHERSHGMNNIGVRHADTDAQGFEKNYGVINQKTHANDQQQFNGTRENVSSSLLHFQTEADLNIDTSLERTGNAAIVSTENDQRGSRVMTVLLDGKQFEVPVGVVDVRRTFGDTAVLLDSHGHVVPTNDSGMTFHPLHGSESYTLLR*
	PtWOX6	Pt8G58080	MPSVTQGSAMANPNFVALHNNQVMTEEQMETLRRQICVYSTICSQLVEMHRAMSQQQPSSVPTLLMGQHMLYDLAQGNPGFRTSARQRWTPSQTQLQILESLFDQGHATPSKQKIKEITMELSQHGQISETNVYNWFQNRKARAKRKQLPSQRGGESENETDDEYPGEKRFKPQHDSNAQNPKSGHSEADPQVHKSDDVVQNKPCTTDQKQFGIQENDTQSLLPREDEMRPHASLGSTMLGVSGSAEHESVECLPEVKPIYSSVEVGNRDHDATQAYIHGSGTTTGQVDGKSWQVPSVVVDVRRMFGENAVLVDSRGHMVPTNDMGVSFHPLQASEGYTVLSQYQCASGVPVHALRANTGDPYRGT
	PtWOX7	PtQG16880	MSSIPGGRETRRWSPTREQLRILEAIYNGGNQTPKPEQIQVIAAELRRHGTVAGINVFYWFKNRKARERRKSRSIQEAHAAANSSGFSSFQPNDHFSSEMTVGETNYLLNSNSEEDESKFSNCVEVYDFLLNSDSAAAEVGVEVESSLQTLQLFPPSCTESMAYNNHQP
	PtWOX8	PtQG16860	MSSIPGGRETRRWSPTREQLRILEAIYNGGNQTPKPEQIQVIAAELRRHGTVAGINVFYWFKNRKARERRKSRSIQEAHAAANSSGFSSFQPNDHFSSEMTVGETNYLLNSNSEEDESKFSNCVEVYDFLLNSDSAAAEVGVEVESSLQTLQLFPPSCTESMAYNNHQQ*
	PtWOX10	Pt8G00270	MSASSDTFSAYKRFRPLIPKPAAPGSLVDLRQPTYTCIAAATDFPGDQLNPDRNAKIDRQNISYDFKHIQNHTKLLHAAGIGNCGASAPAVTSRWNPTADQLRILEDLYKRGIRTPTAEQIQYITAQLRCYGKIEGKNVFYWFQNHKARERQKRRRRLMEMSAAGLLPLRIDFPQPWERFSKQQYSGANVARWSETNTKMKMTRLPPRPRNTFTQEEPGDVEDFLRLATPSADDHEECTTVQVNYLRSISQNKRCNSGRRGVCNPNPKEQHEPSNGENYVIEKAYHIGPQKSQSMQWPQGTVAKDEAADSAETSSTVLIDEEQGELRFQHRDQRSESRTSKPNQLITLELFPLYSESTTDYNSTHSDNTLSVSSEAEGGCNFLFDLKSKCDGMKIDENL…
	PtWOX11	Pt8G00290	MSASSDTFSAYKRFRPLIPKPAAPGSLVDLRQPTYTCIAAATDFPGDQLNPDRNAKIDRQNISYDFKHIQNHTKLLHAAGIGNCGASAPAVTSRWNPTADQLRILEDLYKRGIRTPTAEQIQYITAQLRCYGKIEGKNVFYWFQNHKARERQKRRRRLMEMSAAGLLPLRIDFPQPWERFSKQQYSGANVARWSETNTKMKMTRLPPRPRNTFTQEEPGDVEDFLRLATPSADDHEECTTVQVNYLRSISQNKRCNSGRRGVCNPNPKEQHERSNGENYVTEKAYHIGPQKSQSMQWPQGTVAKDEAADSAETSNTVLIDEEQGELRFQHRDQRYESRTSKPNQLITLELFPLYSESTTDYNSTHCDNTLSVSSEAEGGCNFLFDLKSKCDGMKIDENL…
	PtWOX12	Pt5G40070	MEAKMANLNSVTNMPFACENGGCNKRFRPLVPKLTLSPNSAAPMANAVWSTQQSHDQYSQLQQAFSSATSGNSVSVSAAACLLEPKISRLDGKVDDNSNQRNQIDRLIKGDQQNMKEEQAESCAVQSQPAASGTRWNPTPDQIRILEMFYKGGMRTPNAEQIEHITAQLRQYGKIEGKNVFYWFQNHKARERQKQKRNSSMHQVAATAAKKTPTTIMADNPNELHKPNSNGTYSLYNLPFTAMSEDSRLMFTSTSLLTMPCSKGLAASMAQVGVDVLTPATTGAKRDGLDVLKRSSHGPPQVQVNEEGSPSKNSMIWDSINSSGEGIITNLALSQVAADMPVNAVNSCKRKNRLWQVMSPNEELGLHTESSSESICLQTSNSDPINPSDYTNEEDHRQL…
	PtPFS2	Pt6G50390	MPRSVTAKWKPTTEQRTILEYIYRSGLRTPKAEEIERITVDLKKYGNVEGKNVFYWFQNFNARERHQRRNFTGEERQQVKRASGLFRCGQASKDTALSIIKVTRNNTSPFKIVDLADGERNVVGQEDLGTRVNDSQASQTLELFPLRPDRGGLETVAKHSRGYWSPSH*
	PtPRS1	Pt3G38920	MNDIKGSGETSSGGYYYTLIYFLQDYERLFCCIEFNGVVSRARLRVPTAMPQPATTRWNPTPEQLMILEEMYRGGIRTPNADQIQQITAHLALYGKIEGKNVFYWFQNHKARDRQKLRRKMESKQEPKRSTFEDVRRESALNINNGWRLSTLESREGCCNSFNCGSVEEYDCEIDTVHAISRRARPLKTLELFPTCSGL*
	PtPRS2	Pt3G36820	MTATSRLMGLDWAIASPLPHLPPSTVTTFARRIGIRGETMNDIKGSGETSSGGYYYTLIYFLQDYERLFCCIEFNGVVSRARLRVPTAMPQPATTRWNPTPEQLMILEEMYRGGIRTPNADQIQQITAHLALYGKIEGKNVFYWFQNHKARDRQKLRRKMESKQEPKRSTFEDVRRESALNINNGWRLSTLESREGCCNSFNCGSVEEYDCEIDTVHAISRRARPLKTLELFPTCSGL*
	PtWUS	Pt3G38940	MESAERIGSYDVYRQPSSTRWNPTAEQLSILRELYYTNGIRSPTVDEIHRISMKLSRYGKIEGKNVFYWFQNHKARHRQKTRLSAMNVAAFPTFHTKSFYEERMVGENSSCKEAACCSLEQMYAVKHHDVMKAMEENQLQEGKINRHVETLELFPTHCEDRSPETSEKKSCCWGSCETKESHNNNPPGGYKGKQRDSVLDLCLSLGNKSCGLHDN*
